# Supplementary material for: Seroprevalence Patterns Suggestive of Postnatal Trypanosoma cruzi Acquisition in a Low-Infestation Area of Eastern Bolivia
Source: Trop Med Infect Dis. 2026 Mar 5;11(3):70. doi: 10.3390/tropicalmed11030070 (PMC13029981; doi:10.3390/tropicalmed11030070)
Supplement: Supplementary file 1 [file tropicalmed-11-00070-s001.zip]

Archive with 6 entries (4 files):
- tropicalmed-4140099-supplementary/
- tropicalmed-4140099-supplementary/Repository_data.csv
- tropicalmed-4140099-supplementary/Supplementary Table S1.docx
- tropicalmed-4140099-supplementary/__MACOSX/
- tropicalmed-4140099-supplementary/__MACOSX/._Repository_data.csv
- tropicalmed-4140099-supplementary/__MACOSX/._Supplementary table 1.docx
