# Supplementary material for: Seroprevalence Patterns Suggestive of Postnatal Trypanosoma cruzi Acquisition in a Low-Infestation Area of Eastern Bolivia
Source: Trop Med Infect Dis. 2026 Mar 5;11(3):70. doi: 10.3390/tropicalmed11030070 (PMC13029981; doi:10.3390/tropicalmed11030070)
Supplement: Supplementary file 1 [file tropicalmed-11-00070-s001.zip › tropicalmed-4140099-supplementary/Repository_data.csv]

Codigo_familia	Edaddelamadre	hijos	hijos_chagas	sexo_hijo	edad_hijo	nacimiento_hijo	diagnostico_embarazo	transfusión_embarazo	aborto_embarazo	vinchucas_embarazo	vivir_hijo_campo	picadura_vinchuca_embarazo	tratamiento_chagas	fumigacion_casa_embarazo	pared_barro	rapid_test	HAI	ELISA	chagas
R.P.A.-(madre)	52	2	0				No	No	No	No	No	No	No	No	No	Negativo	Negativo	Negativo	Negativo
L.F.C.-(hijo)				Masculino	9	Vallegrande	No	No	No	No	No	No	No	No	No	Negativo	Negativo	Negativo	Negativo
E.M.C.-(hijo)				Masculino	11	Postrervalle	Si	No	Si	No	No	No	No	Si	No	Negativo	Negativo	Negativo	Negativo
A.M.G.C.-(hijo)				Masculino	16	Postrervalle	Si	No	No	No	No	No	No	Si	No	Negativo	Negativo	Negativo	Negativo
T.T.F.-(hijo)				Masculino	5	SCZ	Si	No	No	No	No		No	No	No	Negativo	Negativo	Negativo	Negativo
Y.Y.G.-(hija)				Femenino	13	SCZ	Si	No	No	Si	No	Si	No	Si	No	Positivo	Negativo	Negativo	Negativo
Z.C.A.-(hija)				Femenino	10	Vallegrande	No	No	No	Si	Si	Si	No	Si	Si	Negativo	Negativo	Negativo	Negativo
M.M.F.U.-(madre)	35	1	0				Si	No	No	No	No	No	No	No	No	Negativo	Negativo	Negativo	Negativo
N.R.H.-(madre)	38	4	0				Si	No	No	No	Si	No	No	Si	No	Negativo	Negativo	Negativo	Negativo
C.M.Z.-(hija)				Femenino	8	Postrervalle	Si	Si	No	No	Si	No	No	Si	Si	Negativo	Negativo	Negativo	Negativo
G.M.C.F.-(hija)				Femenino	14	SCZ	No	No	No	No	No	No	No	Si	No	Negativo	Negativo	Negativo	Negativo
Y.V.A.-(hija)				Femenino	8	Postrervalle	Si	No	No	No	Si	No	No	Si	No	Negativo	Negativo	Negativo	Negativo
Y.V.A.-(madre)	25	2	0				Si	No	No	No	Si	No	No	Si	No	Negativo	Negativo	Negativo	Negativo
V.L.A.-(hija)				Femenino	8	SCZ	Si	No	No	No	No	No	No		No	Negativo	Negativo	Negativo	Negativo
S.E.P.M.-(madre)	35	2	0				Si	No	No	No	No	No	No	No	No	Negativo	Negativo	Negativo	Negativo
M.V.E.-(madre)	32	2	1				Si	Si	No	No	Si	No	No	Si	Si	Negativo	Negativo	Negativo	Negativo
V.B.V.-(hijo)				Masculino	10	SCZ	No	No	No	No	No	No	No	Si	No	Negativo	Negativo	Negativo	Negativo
V.R.B.V.-(madre)	25	1	0				Si	No	No	No	No	No	No	Si	No	Negativo	Negativo	Negativo	Negativo
C.J.P.P.-(madre)	37	1	0				Si	No	No	No	No	No	No	No	No	Negativo	Negativo	Negativo	Negativo
D.Y.V.A.-(hijo)				Masculino	13	SCZ	Si	No	Si	No	No	No	No		No	Negativo	Negativo	Negativo	Negativo
V.B.V.-(madre)	36	4	0				Si	No	No	No	No	No	No	Si	No	Negativo	Negativo	Negativo	Negativo
V.B.V.-(hijo)				Masculino	12	Postrervalle	No	No	No		No	No	No	Si	No	Negativo	Negativo	Negativo	Negativo
T.L.S.-(hijo)				Masculino	11	Vallegrande		No	No	No	No	No	No	Si	No	Negativo	Negativo	Negativo	Negativo
D.P.T.-(hijo)				Masculino	14	SCZ	Si	No	No	No	No	No	No		No	Negativo	Negativo	Negativo	Negativo
E.L.M.C.-(hijo)				Masculino	12	Postrervalle	Si	No	No	No	No	No	No	Si	No	Negativo	Negativo	Negativo	Negativo
R.B.C.-(hija)				Femenino	9	Postrervalle	No	No	No	No	No	No	No	Si	No	Negativo	Negativo	Negativo	Negativo
S.E.R.T.-(madre)	33	1	0				No	No	No	No	No	No	No	No	Si	Negativo	Negativo	Negativo	Negativo
N.S.V.-(hijo))				Masculino	15	Postrervalle	Si	No	No	No	No	No	No	Si	No	Negativo	Negativo	Negativo	Negativo
V.B.V.-(hijo)				Masculino	7	SCZ	Si	No	No	No	No	No	No	Si	No	Negativo	Negativo	Negativo	Negativo
A.Q.P.-(madre)	37	2	0				Si	No	No	No	Si	No	No	Si	No	Negativo	Negativo	Negativo	Negativo
N.C.L.-(madre)	43	2	1				Si	No	No	No	No	No	No	Si	No	Negativo	Negativo	Negativo	Negativo
R.P.A.-(hijo)				Masculino	14	SCZ	No	No	No	No	No	No	No	No	No	Negativo	Negativo	Negativo	Negativo
E.M.T.-(hija)				Femenino	14	Postrervalle	Si	No	No	Si	Si	No	No	No	No	Negativo	Negativo	Negativo	Negativo
N.S.V.-(hijo))				Masculino	16	Postrervalle	Si	No	No	No	No	No	No	Si	No	Negativo	Negativo	Negativo	Negativo
M.I.C.G.-(hija)				Femenino	8	Vallegrande	Si	No	No	No	No		No	Si	No	Negativo	Negativo	Negativo	Negativo
E.M.S.-(hijo)				Masculino	14	SCZ		No	No	No	No	No	No		No	Negativo	Negativo	Negativo	Negativo
M.S.L.-(hijo)				Masculino	12	El Torno	Si	No	No	No	No	No	No	Si	No	Negativo	Negativo	Negativo	Negativo
M.R.C.C.-(hijo)				Masculino	10	SCZ	Si	No	No	No	No	No	No		No	Negativo	Negativo	Negativo	Negativo
A.M.G.C.-madre)	47	3	0				Si	No	No	No	No	No	No	Si	No	Negativo	Negativo	Negativo	Negativo
S.E.R.A.-(hija)				Femenino	8	SCZ	Si	Si	No	Si	Si		No	Si	Si	Negativo	Negativo	Negativo	Negativo
A.M.G.C.-(hija)				Femenino	5	SCZ	Si	No	No	No	No	No	No	Si	No	Negativo	Negativo	Negativo	Negativo
M.R.C.C.-(hijo)				Masculino	13	SCZ	Si		No	No	No	No	No		No	Negativo	Negativo	Negativo	Negativo
R.B.C.-(madre)	43	2	0				No	No	No	No	No	No	No	Si	No	Negativo	Negativo	Negativo	Negativo
D.P.F.-(hijo)				Masculino	17	Postrervalle	No	No	No	No	No	No	No	Si	No	Negativo	Negativo	Negativo	Negativo
M.C.G.-(hija)				Femenino	5	Postrervalle	Si	No	Si	Si	Si	No	No	Si	Si	Negativo	Negativo	Negativo	Negativo
L.F.C.-(madre)	40	4	0				Si	No	No	No	No	Si	No	No	No	Negativo	Negativo	Negativo	Negativo
R.B.G.-(hijo)				Masculino	14	SCZ	Si	No	No	No	No	Si	No	Si	No	Negativo	Negativo	Negativo	Negativo
A.C.A.-(hijo)				Masculino	13	Vallegrande	No	No	Si	Si	Si	Si	No	Si	Si	Negativo	Negativo	Negativo	Negativo
M.R.B.L.-(hija)				Femenino	5	Vallegrande	Si	No	No	No	No	No	No		Si	Negativo	Negativo	Negativo	Negativo
C.M.Z.-(madre)	36	1	0				Si	Si	No	No	Si	No	No	Si	Si	Negativo	Negativo	Negativo	Negativo
T.T.F.-(madre)	43	2	0				Si	No	No	No	Si	No	No	No	No	Negativo	Negativo	Negativo	Negativo
D.P.F.-(hijo)				Masculino	12	Postrervalle	Si	No	No	No	No	No	No	Si	No	Negativo	Negativo	Negativo	Negativo
S.E.R.A.-(madre)	43	1	0				Si	Si	No	Si	Si	No		No	Si	Negativo	Negativo	Negativo	Negativo
M.R.B.R.-(hija)				Femenino	16	Postrervalle	No	No	No	No	Si	No	No	No	No	Negativo	Negativo	Negativo	Negativo
S.E.P.M.-(hija)				Femenino	6	Postrervalle	Si	No	No	No	No	No	No	No	No	Negativo	Negativo	Negativo	Negativo
E.M.S.-(hijo)				Masculino	6	Postrervalle	Si	No	No	No	No	No	No	No	No	Negativo	Negativo	Negativo	Negativo
R.B.G.-(hija)				Femenino	11	SCZ	Si	No	No	Si	No	No	No	Si	No	Negativo	Negativo	Negativo	Negativo
M.A.L.-(hijo)				Masculino	11	Postrervalle	Si	No	No	No	Si	No	No	Si	No	Negativo	Negativo	Negativo	Negativo
S.E.R.T.-(hija)				Femenino	11	Guayaramerin	No	No	No	No	No	No	No		Si	Negativo	Negativo	Negativo	Negativo
M.A.L.-(madre)	43	1	0				Si	No	No	No	Si	No	No	Si	No	Negativo	Negativo	Negativo	Negativo
A.Q.P.-(hija)				Femenino	12	Postrervalle	No	No	No		Si	No	No	Si	No	Negativo	Negativo	Negativo	Negativo
E.L.S.-(madre)	40	2	0				No	No	No	No	No	No	No	Si	No	Positivo	Negativo	Negativo	Negativo
N.R.H.-(hija)				Femenino	12	SCZ	No	No	No	No	No	No	No	No	No	Negativo	Negativo	Negativo	Negativo
D.A.-(hijo)	39			Masculino	14	SCZ	Si	No	No		Si		No	Si	Si	Negativo	Negativo	Negativo	Negativo
D.Y.V.A.-(madre)	44	1	0				Si	No	Si	No	No	No	No	No	No	Negativo	Negativo	Negativo	Negativo
M.F.P.-(hijo)				Masculino	10	Vallegrande	No	No	No	Si	No	Si	No	Si	Si	Negativo	Negativo	Negativo	Negativo
Z.C.A.-(madre)	40	3	1				Si	No	Si	Si	Si	Si	Si	Si	Si	Negativo	Negativo	Negativo	Negativo
L.F.C.-(hija)				Femenino	7	Vallegrande	Si	No	No	No	No	No	No	No	No	Negativo	Negativo	Negativo	Negativo
D.A.-(hija)				Femenino	8	SCZ	Si	No	Si	No	Si	No	No	Si	Si	Negativo	Negativo	Negativo	Negativo
M.M.S.- (hijo)				Masculino	5	Vallegrande	Si	No	No	No	No	No	No	Si	No	Negativo	Negativo	Negativo	Negativo
Y.Y.G.-(madre)	39	2	0				Si	No	No	Si	No	Si	No	Si	No	Negativo	Negativo	Negativo	Negativo
R.P.A.-(hija)				Femenino	9	SCZ	No	No	No	No	No	No	No	No	No	Negativo	Negativo	Negativo	Negativo
E.F.F.-(hijo)				Masculino	4	SCZ	Si	No	No	Si	Si	Si	No	Si	Si	Negativo	Negativo	Negativo	Negativo
P.C.C.-(madre)	34	2	0				Si	No	No	Si	No	No	No	No	No	Negativo	Negativo	Negativo	Negativo
E.L.S.-(hijo)				Masculino	10	Vallegrande	No	No	No	No	No	No	No	Si	No	Negativo	Negativo	Negativo	Negativo
A.C.R.-(hija)				Femenino	7	Postrervalle	Si	No	No	No	Si	No	No	Si	Si	Negativo	Negativo	Negativo	Negativo
E.M.S.-(madre)	32	4	0				Si	No	No	No	No	No	No	No	No	Negativo	Negativo	Negativo	Negativo
I.C.CH.-(hija)				Femenino	15	SCZ	Si	No	Si	No	No	No	No	No	No	Negativo	Negativo	Negativo	Negativo
M.R.B.L.-(madre)	28	2	0				Si	No	No	No	No	No	No	No	Si	Negativo	Negativo	Negativo	Negativo
D.M.V.-(hijo)				Masculino	10	Postrervalle	Si	No		No	No	No	No	Si	No	Negativo	Negativo	Negativo	Negativo
D.M.V.-(hijo)				Masculino	14	Mairana	Si	No	No	No	No	No	No	Si	No	Negativo	Negativo	Negativo	Negativo
S.M.C.M.-(hija)				Femenino	5	Oruro	Si	No	No	No	No	No	No	Si	No	Negativo	Negativo	Negativo	Negativo
M.R.B.L.-(hija)				Femenino	12	Guayaramerin	Si	No	No	No	No	No	No		Si	Negativo	Negativo	Negativo	Negativo
S.M.C.M.-(madre)	31	2	0				Si	Si	No	No	No	No	No	Si	No	Negativo	Negativo	Negativo	Negativo
E.M.C.-(hijo)				Masculino	6	Postrervalle	Si	No	Si	No	No	No	No	Si	No	Negativo	Negativo	Negativo	Negativo
G.M.C.F.-(madre)	53	2	0				No	No	No	No	No	No	No	Si	No	Negativo	Negativo	Negativo	Negativo
E.M.S.-(hijo)				Masculino	13	SCZ	No	No	No	No	No	No	No	No	No	Negativo	Negativo	Negativo	Negativo
G.M.C.F.-(hijo)				Masculino	16	SCZ	No	No	No	No	No	No	No	Si	No	Negativo	Negativo	Negativo	Negativo
V.R.B.V.-(hijo)				Masculino	7	El Torno	Si	No	No	No	No	No	No	Si	No	Negativo	Negativo	Negativo	Negativo
N.S.V.-(hijo))				Masculino	12	Postrervalle	Si	No	No	No	No	No	No	Si	No	Negativo	Negativo	Negativo	Negativo
E.L.M.C.-(hijo)				Masculino	8	Vallegrande	Si	No	No	No	No	No	No	No	No	Negativo	Negativo	Negativo	Negativo
E.L.S.-(hija)				Femenino	11	Postrervalle		No	No	No	No	No	No	Si	No	Negativo	Negativo	Negativo	Negativo
M.R.C.C.-(hijo)				Masculino	14	SCZ	Si	No	Si	No	No	No	No		No	Negativo	Negativo	Negativo	Negativo
E.M.C.-(madre)	29	2	0				Si	No	Si	No	No	No	No	Si	No	Negativo	Negativo	Negativo	Negativo
L.F.C.-(hija)				Femenino	11	Postrervalle	No	No	No	No	No	No	No	No	No	Negativo	Negativo	Negativo	Negativo
N.R.H.-(hijo)				Masculino	17	Postrervalle	Si	No	No	No	No	No	No	Si	No	Negativo	Negativo	Negativo	Negativo
I.C.CH.-(madre)	37	3	0				Si	No	Si	No	No	No	No	Si	No	Negativo	Negativo	Negativo	Negativo
M.S.L.-(hijo)				Masculino	15	El Torno	Si	No	No	No	No	No	No	Si	No	Negativo	Negativo	Negativo	Negativo
D.P.T.-(hija)				Femenino	10	Postrervalle	Si	No	No	No	Si	No	No	Si	Si	Negativo	Negativo	Negativo	Negativo
P.C.C.-(hija)				Femenino	11	Vallegrande	Si	No	No	Si	No	No	No	No	No	Negativo	Negativo	Negativo	Negativo
R.B.C.-(hija)				Femenino	10	Postrervalle			No	No	No	No	No	Si	No	Negativo	Negativo	Negativo	Negativo
A.Q.P.-(hija)				Femenino	15	Postrervalle	Si	No	No		Si	No	No	Si	No	Negativo	Negativo	Negativo	Negativo
R.R.C.-(hijo)				Masculino	7	Postrervalle	Si	Si	No	No	Si	No	No	Si	Si	Negativo	Negativo	Negativo	Negativo
E.M.T.-(hija)				Femenino	10	Postrervalle	Si	No	No	No	Si	No	No	No	No	Negativo	Negativo	Negativo	Negativo
D.A.-(hijo)				Masculino	19	SCZ	Si	No	Si	No	No	No	No	Si	No	Negativo	Negativo	Negativo	Negativo
M.R.A.-(hijo)				Masculino	7	Vallegrande	Si	No	No	No	Si	No	No	No	Si	Negativo	Negativo	Negativo	Negativo
D.P.T.-(madre)	36	2	0			SCZ	Si	No	No	No	Si	No	No	Si	Si	Negativo	Negativo	Negativo	Negativo
E.M.T.-(madre)	39	3	0				Si	No	No	Si	Si	No	No	No	No	Negativo	Negativo	Negativo	Negativo
N.C.E.-(hijo)				Masculino	10	Vallegrande	Si	No	No	No	Si	Si	No	Si	No	Negativo	Negativo	Negativo	Negativo
L.A.C.V.-(hijo)				Masculino	17	El Torno	Si	No	No	No	No	No	No	Si	No	Negativo	Negativo	Negativo	Negativo
M.T.F.-(hijo)				Masculino	17	Postrervalle	No	No	No	No	No		Si	Si	No	Negativo	Negativo	Negativo	Negativo
N.R.H.-(hija)				Femenino	8	Saipina	No	No	No		Si		No	Si	No	Negativo	Negativo	Negativo	Negativo
M.C.G.-(madre)	30	1	0				Si	No	Si	Si	Si	No	No	Si	Si	Negativo	Negativo	Negativo	Negativo
E.M.T.-(hijo)				Masculino	13	Postrervalle	Si	No	No	Si	Si	No	No	No	No	Negativo	Negativo	Negativo	Negativo
J.R.C.-(madre)	22	1	0				Si	No	No	No	No	No	No	No	Si	Negativo	Negativo	Negativo	Negativo
R.R.C.-(madre)	26	2	0				Si	Si	No	No	Si	No	No	Si	Si	Negativo	Negativo	Negativo	Negativo
D.R.B.-(hijo)			0	Masculino	5	Moscarilla	Si	Si	No	Si	Si	No	No	Si	No	Negativo	Negativo	Negativo	Negativo
D.M.V.-(hijo)				Masculino	5	Vallegrande	Si	No	No	No	No	No	No	Si	No	Negativo	Negativo	Negativo	Negativo
M.I.C.G.-(madre)	32	1	0				Si	No	No	No	No	No	No	Si	No	Negativo	Negativo	Negativo	Negativo
Y.V.A.-(hijo)				Masculino	6	Postrervalle	Si	No	No	No	Si	No	No	Si	No	Negativo	Negativo	Negativo	Negativo
M.M.F.U.-(hijo)				Masculino	11	Vallegrande	Si	No	No	No	No	No	No	No	No	Negativo	Negativo	Negativo	Negativo
V.B.V.-(hijo)				Masculino	17	Postrervalle	No	No	No		No		No	Si	No	Negativo	Negativo	Negativo	Negativo
S.E.P.M.-(hija)				Femenino	11	Postrervalle	Si	No	No	No	No	No	No	No	No	Negativo	Negativo	Negativo	Negativo
M.R.C.C.-(madre)	47	3	0				Si	No	Si	No	No	No	No	No	No	Negativo	Negativo	Negativo	Negativo
A.M.G.C.-((hijo)				Masculino	11	SCZ	Si	No	No	No	No	No	No	Si	No	Negativo	Negativo	Negativo	Negativo
T.T.F.-(hija)				Femenino	7	SCZ	Si	No	No	No	Si		No	No	No	Negativo	Negativo	Negativo	Negativo
M.S.L.-(madre)	44	2	0				Si	No	No	No	No	No	No	Si	No	Negativo	Negativo	Negativo	Negativo
E.F.F.-(hijo)				Masculino	15	Postrervalle	Si	No	No	Si	Si	No	No	Si	Si	Negativo	Negativo	Negativo	Negativo
M.M.S.- (madre)	36	2	0				Si	No	No	No	No	No	No	Si	No	Negativo	Negativo	Negativo	Negativo
M.R.B.R.-(madre)	39	2	0				No	No	No	No	Si	No	No	No	No	Negativo	Negativo	Negativo	Negativo
M.M.S.-(hijo)				Masculino	8	Vallegrande	Si	No	No	No	No	No	No	Si	No	Negativo	Negativo	Negativo	Negativo
D.A.-(madre)	39	3	1				Si	No	Si	No	Si	No	No	Si	Si	Negativo	Negativo	Negativo	Negativo
L.F.C.-(hijo)				Masculino	14	SCZ		No	No	No		Si	No	No	No	Negativo	Negativo	Negativo	Negativo
N.C.L.-(hija)				Femenino	12	Postrervalle	Si	No	No	No	No	No	No	Si	No	Negativo	Negativo	Negativo	Negativo
M.R.A.-(hija)				Femenino	13	Postrervalle	No	No	No	No	Si	No	No	No	Si	Negativo	Negativo	Negativo	Negativo
M.V.E.-(hija)				Femenino	8	Vallegrande	Si	Si	No	No	No	No	No	Si	Si	Negativo	Negativo	Negativo	Negativo
A.C.R.-(madre)	40	3	0				Si	No	No	Si	Si	No	No	Si	Si	Negativo	Negativo	Negativo	Negativo
M.R.A.-(hijo)				Masculino	7	Vallegrande	Si	No	No	No	Si	No	No	No	Si	Negativo	Negativo	Negativo	Negativo
J.R.C.-(hijo)				Masculino	4	Vallegrande	Si	No	No	No	No	No	No	No	Si	Negativo	Negativo	Negativo	Negativo
N.C.E.-(madre)	41	1	0				Si	No	No	No	Si	Si	No	Si	No	Negativo	Negativo	Negativo	Negativo
L.A.C.V.-(hija)				Femenino	19	SCZ	Si	No	No	No	No	No	No	Si	No	Negativo	Negativo	Negativo	Negativo
D.A.-(madre)	40	1	0				Si	No	Si	No	No	No	No	Si	No	Negativo	Negativo	Negativo	Negativo
D.M.V.-(madre)	30	3	0				Si	No	No	No	No	No	No	Si	No	Negativo	Negativo	Negativo	Negativo
M.R.A.-(madre)	30	3	0				Si	No	No	No	Si	No	No	No	Si	Negativo	Negativo	Negativo	Negativo
Y.Y.G.-(hijo)				Masculino	11	SCZ	Si	No	No	No	No	Si	No	Si	No	Negativo	Negativo	Negativo	Negativo
C.J.P.P.-(hija)				Femenino	12	SCZ	Si	No	No	No	No	No	No	No	No	Negativo	Negativo	Negativo	Negativo
T.L.S.-(madre)	28	1	0				No	No	No	No	No	No	No	Si	No	Negativo	Negativo	Negativo	Negativo
N.S.V.-(madre)	51	3	0				Si	No	No	No	No	No	No	Si	No	Negativo	Negativo	Negativo	Negativo
E.L.M.C.-(madre)	37	2	0				Si	No	No	No	No	No	No	Si	No	Positivo	Positivo	Positivo	Positivo
M.V.E.-(hija)				Femenino	15	Vallegrande	Si	Si	No	No	Si	No	No	Si	Si	Positivo	Positivo	Positivo	Positivo
D.P.F.-(madre)	36	2	0				Si	No	No	No	No	No	No	Si	No	Positivo	Positivo	Positivo	Positivo
Z.C.A.-(hijo)				Masculino	16	SCZ	Si	No	Si	Si	Si	Si	Si	Si	Si	Positivo	Positivo	Positivo	Positivo
L.A.C.V.-(madre)	44	2	0				Si	No	No	No	No	No	No	Si	No	Positivo	Positivo	Positivo	Positivo
V.L.A.-(madre)	23	1	0				Si	No	No	No	No	No	No	No	No	Negativo	Positivo	Positivo	Positivo
M.T.F.-(madre)	38	2	0				Si	No	No	No	No	Si	Si	Si	No	Positivo	Positivo	Positivo	Positivo
M.E.M.P.-(madre)	50	1	0				Si	No	No	No	No	No	Si	Si	No	Positivo	Positivo	Positivo	Positivo
E.F.F.-(madre)	40	2	0				Si	No	No	Si	Si	Si	No	Si	Si	Positivo	Positivo	Positivo	Positivo
N.C.L.-(hijo)				Masculino	17	Postrervalle	Si	No	No	No	No	No	No	Si	No	Positivo	Positivo	Positivo	Positivo
M.F.P.-(madre)	50	2	0				No	No	No	Si	No	Si	No	Si	Si	Positivo	Positivo	Positivo	Positivo
D.A.-(hija)				Femenino	16	Postrervalle	Si	No	No		Si		No	Si	Si	Positivo	Positivo	Positivo	Positivo
R.B.G.-(madre)	33	2	0				Si	No	No	Si	No	Si	No	Si	No	Positivo	Positivo	Positivo	Positivo
M.E.M.P.-(hijo)				Masculino	8	Vallegrande	Si	No	No	No	No	No	Si	Si	No	Positivo
A.C.R.-(hijo)				Masculino	16	Samaipata	No	No	No	Si	Si	No	No	Si	Si
M.R.B.R.-(hijo)				Masculino	18	SCZ	No	No	No	No	Si	No	No	No	No
I.C.CH.-(hijo)				Masculino	7	Postrervalle	Si	No	Si	No	No	No	No	No	No
M.F.P.-(hijo)				Masculino	18	Postrervalle	No	No	No	No	No	Si	No	Si	Si
N.R.H.-(hijo)				Masculino	16	Postrervalle	No	No	No	No	No	No	No	Si	No
S.M.C.M.-(hijo)	31			Masculino	2	SCZ	Si	Si	No	No	No	No	No	Si	No
R.R.C.-(hija)				Femenino	4	Postrervalle	Si	No	No	No	Si	No	No	Si	Si
I.C.CH.-(hijo)				Masculino	9	Postrervalle	Si	No	Si	No	No	No	No	No	No
M.T.F.-(hija)				Femenino	18	La Paz	Si	No	No	No	No	Si	Si	No	No
P.C.C.-(hija)				Femenino	8	SCZ	Si	No	No	No	No	No	No	No	No
D.R.B.-(madre)	35	1					Si	Si	No	Si	Si	No	No	Si	No
E.M.S.-(hija)				Femenino	10	Postrervalle	No	No	No	No	No	No	No	No	No
A.C.R.- (hijo)				Masculino	12	Vallegrande	No	No	No	No	Si	No	No	Si	Si
